# Supplementary material for: Evaluation of nucleotide MALDI-TOF-MS for the identification of Mycobacterium species
Source: Front Cell Infect Microbiol. 2024 Feb 6;14:1335104. doi: 10.3389/fcimb.2024.1335104 (PMC10876993; doi:10.3389/fcimb.2024.1335104)
Supplement: Supplementary file 2 [file Table_2.xlsx]

## Sheet: Spectrum
Supplementary Table 2. The mass spectra of serial dilutions with various Mycobacterium species
					0cp (Negative)			5cp/uL			15cp/uL			50cp/uL			150cp/uL
No.	Target	Assay	Molecular mass of extension product	LOD (copies/μL)	rep1	rep2	rep3	rep1	rep2	rep3	rep1	rep2	rep3	rep1	rep2	rep3	rep1	rep2	rep3
1	M.avium	M.avc_1	6997.6	5
2	M. abscessus	M.abs	8278.3	15
3	M. kansasii	M.kan	7038.5	15
4	M. xenopi	M.xen	8241.4	15
5	M. chelonae	M.che	8811.7	15
6	M. fortuitum	M.for	7545.9	5
7	M. scrofulaceum	M.scr	5138.2	5
8	M. szulgai	M.szu	5433.6	5
9	M. smegmatis	M.sme	6426.2	5
10	M.celatum	M.cel	5271.4	5
11	M. shimoidei	M.shi_n	5636.5	5
12	M. ulcerans	M.ulc	7744.9	5
13	Mycobacterium Tuberculosis Complex	MTBC	5876.8	5
14	M.avium	M.avc_2	6813.3	5
15	M. asiaticum	M.asi	7609	5
16	M. haemophilum	M.hae	8627.6	15
17	M. intracellulare	M.int_n	4872.2	15
18	Mycobacterium Tuberculosis Complex	MTBC_IS1081	6025.8	5
19	M. malmoense	M.mal_n	7592.9	5
20	M. gastri	M.gast_1	4871.1	5
21	M. triviale	M.triv_1	4904.1	5
22	M. simiae	M.sim_2	5395.6	15
23	M. marinum	M.mar_erp_n	5411.6	5
24	M. terrae	M.terr_2	5758.7	5
25	M. peregrinum	M.pere_2	5785.8	15
26	M. gordonae	M.gor_1	5841.8	5
27	M. mucogenicum	M.muco_2	5974.9	15
28	M. genavense	M.gena_2	6366.2	15
29	M. phlei	M.phle_1	6398.2	15
30	M. marinum	M.mar_IS2404_n	6756.4	50
31	M. septicum	M.sept_1	6783.4	50
32	M. chimaera	M.chim_2	7022.5	5
33	M. gilvum	M.gilv_1	7623	5
34	M. massiliense	M.mass_1	8239.4	15
