# Supplementary material for: Evaluation of nucleotide MALDI-TOF-MS for the identification of Mycobacterium species
Source: Front Cell Infect Microbiol. 2024 Feb 6;14:1335104. doi: 10.3389/fcimb.2024.1335104 (PMC10876993; doi:10.3389/fcimb.2024.1335104)
Supplement: Supplementary Table 3 — The 78 results highlighted in red refer to the misidentification results of 78 isolates by nucleotide MALDI-TOF-MS. The 174 results highlighted in green refer to the mixed-infection results via nucleotide MALDI-TOF-MS. [file Table_3.xlsx]

## Sheet: Sheet1
Number	Nucleotide MALDI-TOF-MS results	Sanger sequencing results
N2020001	M. intracellulare	M. intracellulare
N2020004	M. intracellulare	M. intracellulare
N2020005	M. tuberculosis complex	M. tuberculosis complex
N2020006	M. intracellulare	M. intracellulare
N2020008	M. intracellulare	M. intracellulare
N2020009	M. gordonae	M. gordonae
N2020010	M. intracellulare	M. intracellulare
N2020011	M. intracellulare	M. intracellulare
N2020012	M. tuberculosis complex	M. tuberculosis complex
N2020013	M. tuberculosis complex	M. tuberculosis complex
N2020014	M. tuberculosis complex	M. tuberculosis complex
N2020015	M. tuberculosis complex	M. tuberculosis complex
N2020016	M. intracellulare	M. intracellulare
N2020017	M. intracellulare	M. intracellulare
N2020018	M. intracellulare	M. marseillense
N2020019	M. abscessus	M. abscessus
N2020020	M. intracellulare	M. intracellulare
N2020021	M. intracellulare	M. marseillense
N2020022	M. intracellulare	M. intracellulare
N2020023	M. intracellulare	M. intracellulare
N2020024	M. intracellulare	M. intracellulare
N2020025	M. intracellulare	M. intracellulare
N2020026	M. intracellulare	M. intracellulare
N2020027	M. intracellulare	M. intracellulare
N2020028	M. intracellulare	M. intracellulare
N2020030	M. abscessus	M. abscessus
N2020031	M. intracellulare	M. intracellulare
N2020032	M. kansasii	M. kansasii
N2020033	M. intracellulare	M. intracellulare
N2020034	M. intracellulare	M. intracellulare
N2020035	M. intracellulare	M. intracellulare
N2020036	M. szulgai	M. kansasii
N2020037	M. avium	M. avium
N2020038	M. abscessus	M. abscessus
N2020040	M. intracellulare	M. intracellulare
N2020042	M. tuberculosis complex	M. colombiense
N2020043	M. intracellulare	M. intracellulare
N2020045	M. intracellulare	M. intracellulare
N2020046	M. intracellulare	M. intracellulare
N2020048	M. intracellulare	M. intracellulare
N2020049	M. peregrinum	M. peregrinum
N2020051	M. intracellulare	M. intracellulare
N2020052	M. intracellulare	M. intracellulare
N2020053	M. intracellulare	M. intracellulare
N2020054	M. intracellulare	M. intracellulare
N2020055	M. intracellulare	M. intracellulare
N2020056	M. intracellulare	M. intracellulare
N2020057	M. intracellulare, M. tuberculosis complex	M. intracellulare
N2020058	M. intracellulare	M. intracellulare
N2020060	M. intracellulare	M. intracellulare
N2020061	M. intracellulare	M. marseillense
N2020062	M. intracellulare	M. intracellulare
N2020063	M. intracellulare	M. intracellulare
N2020064	M. intracellulare	M. intracellulare
N2020065	M. intracellulare	M. intracellulare
N2020066	M. intracellulare	M. intracellulare
N2020067	M. intracellulare	M. intracellulare
N2020068	M. intracellulare	M. intracellulare
N2020069	M. intracellulare	M. intracellulare
N2020070	M. intracellulare	M. intracellulare
N2020071	M. intracellulare	M. colombiense
N2020072	M. intracellulare	M. intracellulare
N2020073	M. intracellulare	M. intracellulare
N2020074	M. intracellulare	M. intracellulare
N2020075	M. intracellulare	M. intracellulare
N2020076	M. intracellulare	M. intracellulare
N2020077	M. intracellulare	M. intracellulare
N2020078	M. intracellulare	M. intracellulare
N2020079	M. intracellulare	M. intracellulare
N2020080	M. intracellulare	M. intracellulare
N2020081	M. intracellulare, M. mucogenicum	M. intracellulare
N2020082	M. intracellulare	M. intracellulare
N2020083	M. intracellulare	M. intracellulare
N2020084	M. intracellulare	M. intracellulare
N2020085	M. intracellulare	M. intracellulare
N2020086	M. intracellulare	M. intracellulare
N2020088	M. intracellulare, M. mucogenicum	M. intracellulare
N2020089	M. intracellulare	M. intracellulare
N2020090	M. intracellulare	M. intracellulare
N2020091	M. intracellulare	M. intracellulare
N2020092	M. intracellulare	M. intracellulare
N2020093	M. intracellulare	M. intracellulare
N2020094	M. abscessus	M. abscessus
N2020095	M. abscessus	M. abscessus
N2020096	M. intracellulare, M. tuberculosis complex	M. intracellulare
N2020097	M. intracellulare	M. intracellulare
N2020098	M. gordonae	M. gordonae
N2020099	M. intracellulare	M. intracellulare
N2020101	M. intracellulare	M. intracellulare
N2020102	M. intracellulare	M. intracellulare
N2020103	M. intracellulare	M. intracellulare
N2020104	M. massiliense	M. massiliense
N2020105	M. intracellulare	M. intracellulare
N2020106	M. intracellulare	M. intracellulare
N2020107	M. abscessus	M. abscessus
N2020108	M. intracellulare	M. intracellulare
N2020109	M. kansasii	M. kansasii
N2020110	M. avium, M. mucogenicum	M. avium
N2020111	M. intracellulare	M. intracellulare
N2020115	M. intracellulare	M. intracellulare
N2020116	M. intracellulare	M. marseillense
N2020117	M. intracellulare	M. intracellulare
N2020118	M. intracellulare	M. intracellulare
N2020123	M. intracellulare	M. intracellulare
N2020124	M. intracellulare	M. intracellulare
N2020125	M. intracellulare	M. intracellulare
N2020126	M. intracellulare	M. intracellulare
N2020129	M. intracellulare	M. intracellulare
N2020130	M. kansasii	M. kansasii
N2020131	M. intracellulare	M. intracellulare
N2020133	M. intracellulare	M. intracellulare
N2020134	M. intracellulare	M. intracellulare
N2020135	M. intracellulare	M. intracellulare
N2020136	M. intracellulare, M. abscessus	M. intracellulare
N2020137	M. intracellulare	M. intracellulare
N2020139	M. intracellulare	M. intracellulare
N2020140	M. intracellulare	M. intracellulare
N2020141	M. intracellulare, M. szulgai	M. intracellulare
N2020142	M. abscessus	M. abscessus
N2020147	M. intracellulare	M. intracellulare
N2020148	M. kansasii, M. mucogenicum	M. kansasii
N2020149	M. intracellulare	M. intracellulare
N2020150	M. intracellulare	M. intracellulare
N2020151	M. abscessus	M. abscessus
N2020153	M. intracellulare	M. intracellulare
N2020154	M. intracellulare	M. intracellulare
N2020155	M. intracellulare	M. intracellulare
N2020156	M. intracellulare	M. intracellulare
N2020157	M. intracellulare	M. colombiense
N2020159	M. intracellulare	M. marseillense
N2020160	M. intracellulare	M. intracellulare
N2020161	M. intracellulare	M. intracellulare
N2020162	M. kansasii	M. kansasii
N2020163	M. kansasii	M. kansasii
N2020165	M. intracellulare	M. intracellulare
N2020166	M. intracellulare	M. intracellulare
N2020167	M. intracellulare	M. intracellulare
N2020168	M. abscessus	M. abscessus
N2020169	M. intracellulare	M. intracellulare
N2020170	M. intracellulare	M. intracellulare
N2020171	M. intracellulare	M. intracellulare
N2020172	M. avium	M. avium
N2020173	M. intracellulare	M. intracellulare
N2020174	M. intracellulare	M. intracellulare
N2020175	M. intracellulare, M. mucogenicum	M. intracellulare
N2020176	M. intracellulare	M. intracellulare
N2020177	M. intracellulare	M. intracellulare
N2020178	M. massiliense	M. massiliense
N2020179	M. intracellulare, M. peregrinum	M. intracellulare
N2020180	M. intracellulare	M. intracellulare
N2020181	M. intracellulare	M. intracellulare
N2020182	M. intracellulare	M. intracellulare
N2020183	M. intracellulare	M. colombiense
N2020184	M. kansasii	M. kansasii
N2020185	M. intracellulare	M. intracellulare
N2020186	M. intracellulare	M. intracellulare
N2020188	M. intracellulare	M. gordonae
N2020189	M. intracellulare	M. colombiense
N2020191	M. intracellulare, M. gordonae, M. malmoense	M. intracellulare
N2020193	M. intracellulare	M. intracellulare
N2020195	M. intracellulare	M. intracellulare
N2020197	M. avium, M. septicum	M. avium
N2020202	M. intracellulare	M. intracellulare
N2020203	M. intracellulare	M. intracellulare
N2020204	M. avium, M. intracellulare	M. intracellulare
N2020205	M. avium	M. avium
N2020209	M. avium, M. intracellulare	M. avium
N2020210	M. avium, M. abscessus, M. intracellulare	M. avium
N2020211	M. intracellulare, M. kansasii	M. intracellulare
N2020212	M. intracellulare	M. intracellulare
N2020215	M. tuberculosis complex, M. intracellulare	M. intracellulare
N2020216	M. abscessus, M. avium, M. intracellulare	M. avium
N2020217	M. kansasii	M. kansasii
N2020218	M. avium, M. intracellulare	M. intracellulare
N2020219	M. avium	M. avium
N2020220	M. avium, M. intracellulare	M. intracellulare
N2020221	M. intracellulare	M. intracellulare
N2020222	M. tuberculosis complex, M. malmoense	M. tuberculosis complex
N2020223	M. kansasii	M. kansasii
N2020224	M. intracellulare	M. intracellulare
N2020226	M. intracellulare, M. kansasii	M. intracellulare
N2020227	M. intracellulare	M. intracellulare
N2020228	M. massiliense	M. intracellulare
N2020229	M. intracellulare	M. intracellulare
N2020230	M. tuberculosis complex, M. intracellulare	M. tuberculosis complex
N2020231	M. intracellulare	M. intracellulare
N2020232	M. intracellulare	M. intracellulare
N2020233	M. intracellulare, M. abscessus	M. abscessus
N2020234	M. intracellulare	M. lentiflavum
N2020235	M. intracellulare	M. colombiense
N2020236	M. intracellulare	M. intracellulare
N2020237	M. gordonae	M. gordonae
N2020239	M. intracellulare	M. intracellulare
N2020240	M. intracellulare, M. mucogenicum	M. intracellulare
N2020242	M. intracellulare	M. intracellulare
N2020243	M. intracellulare	M. marseillense
N2020244	M. intracellulare	M. intracellulare
N2020245	M. intracellulare	M. intracellulare
N2020246	M. kansasii	M. kansasii
N2020247	M. intracellulare, M. kansasii	M. intracellulare
N2020248	M. intracellulare, M. kansasii	M. intracellulare
N2020249	M. intracellulare	M. intracellulare
N2020250	M. kansasii	M. kansasii
N2020252	M. intracellulare	M. intracellulare
N2020253	M. intracellulare	M. intracellulare
N2020254	M. intracellulare	M. colombiense
N2020255	M. intracellulare	M. intracellulare
N2020256	M. intracellulare	M. intracellulare
N2020257	M. intracellulare	M. intracellulare
N2020258	M. intracellulare	M. intracellulare
N2020259	M. abscessus, M. intracellulare	M. abscessus
N2020260	M. intracellulare	M. intracellulare
N2020261	M. intracellulare	M. intracellulare
N2020262	M. abscessus, M. intracellulare	M. abscessus
N2020263	M. abscessus	M. abscessus
N2020264	M. kansasii	M. kansasii
N2020265	M. intracellulare	M. colombiense
N2020268	M. massiliense	M. massiliense
N2020269	M. gordonae, M. intracellulare, M. malmoense	M. gordonae
N2020271	M. intracellulare	M. intracellulare
N2020273	M. intracellulare	M. intracellulare
N2020274	M. intracellulare	M. intracellulare
N2020275	M. intracellulare	M. intracellulare
N2020276	M. intracellulare	M. intracellulare
N2020277	M. intracellulare	M. intracellulare
N2020278	M. intracellulare	M. intracellulare
N2020279	M. avium, M. kansasii	M. avium
N2020280	M. intracellulare	M. intracellulare
N2020281	M. intracellulare	M. intracellulare
N2020282	M. intracellulare	M. intracellulare
N2020283	M. intracellulare	M. colombiense
N2020284	M. intracellulare	M. intracellulare
N2020285	M. gordonae, M. malmoense, M. scrofulaceum	M. gordonae
N2020286	M. intracellulare, M. mucogenicum	M. intracellulare
N2020287	M. kansasii	M. kansasii
N2020288	M. intracellulare	M. intracellulare
N2020290	M. intracellulare	M. intracellulare
N2020291	M. intracellulare	M. intracellulare
N2020292	M. intracellulare	M. intracellulare
N2020293	M. intracellulare	M. intracellulare
N2020294	M. chimaera, M. intracellulare	M. intracellulare
N2020295	M. intracellulare	M. colombiense
N2020296	M. intracellulare	M. intracellulare
N2020297	M. intracellulare	M. intracellulare
N2020298	M. intracellulare	M. intracellulare
N2020301	M. intracellulare	M. marseillense
N2020302	M. intracellulare, M. kansasii, M. szulgai	M. intracellulare
N2020307	M. intracellulare	M. intracellulare
N2020309	M. intracellulare, M. kansasii	M. kansasii
N2020310	M. kansasii	M. kansasii
N2020311	M. gordonae, M. malmoense, M. scrofulaceum	M. gordonae
N2020312	M. kansasii	M. kansasii
N2020314	M. tuberculosis complex, M. avium, M. malmoense	M. avium
N2020317	M. intracellulare	M. intracellulare
N2020319	M. intracellulare	M. intracellulare
N2020322	M. kansasii	M. kansasii
N2020323	M. intracellulare	M. intracellulare
N2020324	M. intracellulare	M. intracellulare
N2020326	M. tuberculosis complex	M. tuberculosis complex
N2020329	M. intracellulare	M. intracellulare
N2020331	M. intracellulare	M. interjectum
N2020335	M. intracellulare	M. intracellulare
N2020337	M. abscessus	M. abscessus
N2020338	M. abscessus	M. abscessus
N2020339	M. kansasii, M. mucogenicum	M. kansasii
N2020342	M. intracellulare	M. intracellulare
N2020344	M. kansasii, M. intracellulare, M. chimaera	M. kansasii
N2020345	M. abscessus	M. abscessus
N2020350	M. abscessus	M. abscessus
N2020351	M. intracellulare	M. intracellulare
N2020352	M. tuberculosis complex, M. avium	M. avium
N2020353	M. gordonae	M. gordonae
N2020354	M. abscessus	M. abscessus
N2020355	M. avium, M. abscessus	M. avium
N2020356	M. massiliense, M. mucogenicum	M. massiliense
N2020358	M. abscessus	M. abscessus
N2020360	M. avium, M. mucogenicum	M. avium
N2020365	M. intracellulare	M. intracellulare
N2020366	M. intracellulare	M. intracellulare
N2020367	M. intracellulare	M. intracellulare
N2020369	M. intracellulare	M. intracellulare
N2020370	M. intracellulare	M. intracellulare
N2020371	M. intracellulare	M. intracellulare
N2020373	M. abscessus	M. abscessus
N2020374	M. avium, M. intracellulare	M. intracellulare
N2020376	M. kansasii	M. kansasii
N2020378	M. intracellulare	M. intracellulare
N2020379	M. fortuitum	M. fortuitum
N2020380	M. tuberculosis complex, M. avium, M. intracellulare	M. intracellulare
N2020381	M. intracellulare	M. intracellulare
N2020382	M. intracellulare, M. avium	M. intracellulare
N2020383	M. abscessus, M. intracellulare	M. intracellulare
N2020384	M. avium, M. intracellulare	M. intracellulare
N2020385	M. intracellulare	M. intracellulare
N2020387	M. intracellulare	M. intracellulare
N2020388	M. intracellulare	M. intracellulare
N2020389	M. tuberculosis complex, M. abscessus, M. intracellulare	M. intracellulare
N2020390	M. gordonae	M. parascrofulaceum
N2020391	M. intracellulare	M. intracellulare
N2020394	M. avium	M. avium
N2020395	M. abscessus, M. intracellulare	M. intracellulare
N2020397	M. intracellulare	M. intracellulare
N2020400	M. intracellulare	M. intracellulare
N2020401	M. mucogenicum	M. colombiense
N2020402	M. abscessus	M. abscessus
N2020403	M. abscessus	M. abscessus
N2020404	M. intracellulare	M. intracellulare
N2020405	M. scrofulaceum	M. intracellulare
N2020406	M. intracellulare	M. intracellulare
N2020407	M. intracellulare	M. intracellulare
N2020408	M. intracellulare	M. intracellulare
N2020409	M. intracellulare	M. intracellulare
N2020413	M. abscessus	M. abscessus
N2020415	M. intracellulare, M. mucogenicum	M. intracellulare
N2020416	M. intracellulare	M. intracellulare
N2020417	M. tuberculosis complex, M. intracellulare	M. intracellulare
N2020418	M. intracellulare	M. intracellulare
N2020419	M. intracellulare	M. intracellulare
N2020420	M. kansasii	M. kansasii
N2020421	M. intracellulare	M. intracellulare
N2020423	M. avium	M. avium
N2020424	M. intracellulare	M. intracellulare
N2020425	M. abscessus	M. abscessus
N2020427	M. kansasii	M. kansasii
N2020428	M. intracellulare	M. intracellulare
N2020430	M. avium, M. intracellulare	M. avium
N2020431	M. abscessus	M. abscessus
N2020432	M. massiliense	M. massiliense
N2020433	M. intracellulare	M. intracellulare
N2020434	M. avium, M. intracellulare	M. intracellulare
N2020435	M. avium, M. intracellulare	M. intracellulare
N2020436	M. intracellulare	M. intracellulare
N2020437	M. intracellulare	M. intracellulare
N2020438	M. intracellulare	M. intracellulare
N2020439	M. intracellulare	M. intracellulare
N2020440	M. intracellulare	M. intracellulare
N2020441	M. intracellulare	M. intracellulare
N2020442	M. abscessus	M. abscessus
N2020443	M. intracellulare	M. intracellulare
N2020444	M. kansasii	M. kansasii
N2020445	M. intracellulare	M. intracellulare
N2020446	M. intracellulare	M. intracellulare
N2020447	M. abscessus	M. abscessus
N2020448	M. intracellulare	M. colombiense
N2020449	M. intracellulare	M. intracellulare
N2020450	M. intracellulare	M. intracellulare
N2020451	M. intracellulare	M. intracellulare
N2020452	M. intracellulare	M. intracellulare
N2020453	M. intracellulare	M. intracellulare
N2020455	M. intracellulare	M. intracellulare
N2020457	M. scrofulaceum	M. parascrofulaceum
N2020458	M. tuberculosis complex	M. tuberculosis complex
N2020459	M. intracellulare	M. intracellulare
N2020460	M. intracellulare	M. intracellulare
N2020461	M. intracellulare	M. intracellulare
N2020462	M. intracellulare	M. intracellulare
N2020463	M. intracellulare	M. intracellulare
N2020465	M. intracellulare	M. intracellulare
N2020466	M. intracellulare	M. intracellulare
N2020467	M. intracellulare	M. colombiense
N2020468	M. intracellulare	M. intracellulare
N2020469	M. intracellulare	M. intracellulare
N2020470	M. abscessus	M. abscessus
N2020471	M. intracellulare	M. intracellulare
N2020472	M. tuberculosis complex, M. intracellulare	M. intracellulare
N2020473	M. abscessus	M. abscessus
N2020474	M. avium, M. intracellulare	M. intracellulare
N2020475	M. intracellulare	M. intracellulare
N2020476	M. intracellulare, M. mucogenicum	M. intracellulare
N2020477	M. avium	M. lentiflavum
N2020479	M. avium, M. abscessus, M. intracellulare, M. chelonae	M. chelonae
N2020481	M. abscessus	M. lentiflavum
N2020482	M. intracellulare	M. intracellulare
N2020483	M. intracellulare	M. intracellulare
N2020484	M. tuberculosis complex, M. intracellulare	M. intracellulare
N2020485	M. avium, M. intracellulare	M. intracellulare
N2020486	M. intracellulare	M. intracellulare
N2020487	M. intracellulare	M. intracellulare
N2020488	M. intracellulare	M. intracellulare
N2020489	M. intracellulare	M. intracellulare
N2020490	M. avium, M. mucogenicum	M. avium
N2020491	M. intracellulare	M. intracellulare
N2020492	M. intracellulare	M. intracellulare
N2020493	M. intracellulare	M. intracellulare
N2020494	M. intracellulare	M. intracellulare
N2020495	M. intracellulare	M. intracellulare
N2020497	M. intracellulare	M. intracellulare
N2020498	M. intracellulare	M. intracellulare
N2020499	M. intracellulare	M. intracellulare
N2020500	M. intracellulare	M. intracellulare
N2020501	M. intracellulare	M. intracellulare
N2020502	M. intracellulare	M. intracellulare
N2020503	M. abscessus	M. abscessus
N2020506	M. abscessus	M. abscessus
N2020507	M. abscessus, M. mucogenicum	M. abscessus
N2020508	M. intracellulare	M. intracellulare
N2020509	M. abscessus	M. abscessus
N2020510	M. abscessus	M. abscessus
N2020511	M. kansasii	M. kansasii
N2020512	M. intracellulare	M. intracellulare
N2020513	M. abscessus	M. abscessus
N2020514	M. intracellulare	M. intracellulare
N2020515	M. intracellulare	M. intracellulare
N2020516	M. abscessus	M. abscessus
N2020517	M. abscessus	M. abscessus
N2020518	M. abscessus, M. intracellulare	M. intracellulare
N2020519	M. abscessus	M. abscessus
N2020520	M. intracellulare	M. intracellulare
N2020521	M. intracellulare	M. intracellulare
N2020522	M. intracellulare	M. intracellulare
N2020523	M. intracellulare	M. intracellulare
N2020524	M. fortuitum, M. intracellulare	M. fortuitum
N2020525	M. avium, M. intracellulare	M. intracellulare
N2020526	M. gordonae	M. gordonae
N2020528	M. intracellulare	M. intracellulare
N2020529	M. intracellulare	M. intracellulare
N2020530	M. intracellulare	M. intracellulare
N2020531	M. intracellulare	M. intracellulare
N2020532	M. gordonae	M. intracellulare
N2020533	M. intracellulare	M. intracellulare
N2020534	M. intracellulare	M. intracellulare
N2020535	M. gordonae	M. gordonae
N2020537	M. intracellulare	M. intracellulare
N2020538	M. intracellulare	M. intracellulare
N2020539	M. massiliense	M. massiliense
N2020540	M. abscessus, M. malmoense	M. abscessus
N2020541	M. intracellulare	M. intracellulare
N2020542	M. intracellulare	M. intracellulare
N2020543	M. intracellulare	M. intracellulare
N2020544	M. intracellulare	M. colombiense
N2020545	M. intracellulare	M. intracellulare
N2020547	M. intracellulare	M. intracellulare
N2020550	M. intracellulare	M. intracellulare
N2020551	M. gordonae	M. gordonae
N2020552	M. abscessus	M. abscessus
N2020554	M. abscessus	M. abscessus
N2020556	M. intracellulare	M. intracellulare
N2020557	M. avium, M. intracellulare	M. intracellulare
N2020558	M. intracellulare	M. intracellulare
N2020559	M. intracellulare	M. intracellulare
N2020560	M. intracellulare	M. intracellulare
N2020562	M. intracellulare	M. intracellulare
N2020563	M. fortuitum	M. fortuitum
N2020564	M. intracellulare	M. intracellulare
N2020565	M. intracellulare, M. mucogenicum	M. intracellulare
N2020567	M. intracellulare	M. intracellulare
N2020568	M. massiliense	M. massiliense
N2020569	M. massiliense	M. massiliense
N2020570	M. intracellulare	M. marseillense
N2020571	M. intracellulare, M. massiliense	M. massiliense
N2020572	M. kansasii	M. kansasii
N2020573	M. intracellulare	M. intracellulare
N2020574	M. intracellulare	M. intracellulare
N2020575	M. intracellulare, M. mucogenicum	M. intracellulare
N2020576	M. intracellulare	M. intracellulare
N2020577	M. intracellulare	M. intracellulare
N2020578	M. intracellulare, M. mucogenicum	M. intracellulare
N2020579	M. avium, M. intracellulare	M. intracellulare
N2020580	M. abscessus	M. abscessus
N2020581	M. massiliense	M. massiliense
N2020582	M. intracellulare	M. marseillense
N2020583	M. massiliense	M. massiliense
N2020584	M. intracellulare	M. intracellulare
N2020585	M. intracellulare	M. intracellulare
N2020586	M. intracellulare	M. intracellulare
N2020587	M. intracellulare	M. intracellulare
N2020588	M. intracellulare	M. intracellulare
N2020589	M. intracellulare	M. intracellulare
N2020592	M. intracellulare	M. intracellulare
N2020593	M. intracellulare	M. intracellulare
N2020594	M. intracellulare	M. marseillense
N2020595	M. intracellulare	M. intracellulare
N2020596	M. avium, M. intracellulare	M. intracellulare
N2020597	M. intracellulare	M. intracellulare
N2020598	M. intracellulare	M. intracellulare
N2020599	M. intracellulare	M. intracellulare
N2020600	M. intracellulare	M. intracellulare
N2020601	M. intracellulare	M. intracellulare
N2020602	M. kansasii	M. kansasii
N2020603	M. avium, M. intracellulare	M. intracellulare
N2020604	M. intracellulare	M. intracellulare
N2020605	M. abscessus	M. abscessus
N2020606	M. massiliense	M. massiliense
N2020607	M. intracellulare	M. intracellulare
N2020608	M. avium	M. colombiense
N2020609	M. intracellulare, M. massiliense	M. massiliense
N2020610	M. intracellulare	M. intracellulare
N2020611	M. intracellulare	M. intracellulare
N2020612	M. intracellulare, M. mucogenicum	M. intracellulare
N2020613	M. intracellulare	M. intracellulare
N2020614	M. avium, M. intracellulare	M. intracellulare
N2020615	M. intracellulare	M. intracellulare
N2020616	M. kansasii	M. kansasii
N2020620	M. intracellulare	M. marseillense
N2020621	M. intracellulare	M. intracellulare
N2020622	M. intracellulare, M. kansasii	M. intracellulare
N2020623	M. tuberculosis complex, M. malmoense	M. tuberculosis complex
N2020624	M. intracellulare	M. intracellulare
N2020625	M. intracellulare	M. colombiense
N2020627	M. intracellulare	M. intracellulare
N2020628	M. tuberculosis complex, M. avium	M. tuberculosis complex
N2020629	M. avium	M. colombiense
N2020631	M. intracellulare	M. intracellulare
N2020632	M. massiliense	M. massiliense
N2020635	M. intracellulare	M. intracellulare
N2020636	M. avium	M. avium
N2020637	M. intracellulare	M. colombiense
N2020638	M. tuberculosis complex, M. kansasii	M. tuberculosis complex
N2020639	M. tuberculosis complex, M. malmoense	M. tuberculosis complex
N2020640	M. kansasii	M. kansasii
N2020641	M. kansasii	M. kansasii
N2020642	M. kansasii	M. kansasii
N2020643	M. intracellulare	M. intracellulare
N2020644	M. kansasii	M. kansasii
N2020645	M. kansasii	M. kansasii
N2020646	M. kansasii, M. szulgai	M. kansasii
N2020647	M. intracellulare	M. intracellulare
N2020648	M. kansasii, M. szulgai	M. kansasii
N2020649	M. intracellulare	M. intracellulare
N2020650	M. intracellulare	M. intracellulare
N2020651	M. intracellulare	M. intracellulare
N2020652	M. kansasii	M. kansasii
N2020653	M. intracellulare, M. mucogenicum	M. intracellulare
N2020654	M. intracellulare	M. intracellulare
N2020656	M. intracellulare	M. intracellulare
N2020657	M. scrofulaceum	M. lentiflavum
N2020658	M. kansasii	M. kansasii
N2020659	M. intracellulare	M. intracellulare
N2020660	M. intracellulare	M. intracellulare
N2020662	M. avium	M. avium
N2020663	M. intracellulare	M. intracellulare
N2020664	M. intracellulare	M. intracellulare
N2020665	M. intracellulare, M. scrofulaceum	M. intracellulare
N2020666	M. tuberculosis complex	M. tuberculosis complex
N2020667	M. intracellulare	M. intracellulare
N2020668	M. intracellulare, M. avium	M. intracellulare
N2020669	M. avium	M. colombiense
N2020670	M. tuberculosis complex	M. tuberculosis complex
N2020672	M. avium	M. colombiense
N2020673	M. avium	M. avium
N2020674	M. intracellulare	M. colombiense
N2020675	M. kansasii	M. kansasii
N2020676	M. kansasii, M. avium, M. intracellulare	M. kansasii
N2020678	M. avium, M. intracellulare	M. intracellulare
N2020679	M. avium, M. intracellulare	M. intracellulare
N2020681	M. intracellulare	M. intracellulare
N2020682	M. intracellulare	M. intracellulare
N2020683	M. tuberculosis complex, M. malmoense	M. tuberculosis complex
N2020684	M. intracellulare	M. intracellulare
N2020685	M. kansasii	M. kansasii
N2020686	M. intracellulare	M. intracellulare
N2020687	M. avium, M. intracellulare	M. intracellulare
N2020689	M. intracellulare	M. intracellulare
N2020690	M. intracellulare	M. intracellulare
N2020692	M. intracellulare	M. intracellulare
N2020693	M. gordonae, M. malmoense, M. scrofulaceum	M. gordonae
N2020694	M. kansasii	M. kansasii
N2020695	M. scrofulaceum	M. lentiflavum
N2020696	M. scrofulaceum, M. gordonae	M. gordonae
N2020700	M. intracellulare	M. intracellulare
N2020701	M. avium	M. avium
N2020702	M. intracellulare	M. intracellulare
N2020703	M. avium	M. lentiflavum
N2020704	M. intracellulare	M. intracellulare
N2020705	M. intracellulare	M. intracellulare
N2020706	M. intracellulare	M. marseillense
N2020707	M. intracellulare	M. marseillense
N2020708	M. tuberculosis complex, M. malmoense	M. tuberculosis complex
N2020709	M. abscessus	M. abscessus
N2020710	M. intracellulare	M. intracellulare
N2020712	M. intracellulare	M. marseillense
N2020713	M. intracellulare	M. intracellulare
N2020714	M. intracellulare	M. intracellulare
N2020716	M. avium, M. intracellulare	M. intracellulare
N2020717	M. abscessus, M. malmoense	M. abscessus
N2020718	M. abscessus	M. abscessus
N2020720	M. avium	M. avium
N2020721	M. abscessus	M. abscessus
N2020738	M. kansasii	M. kansasii
N2020739	M. avium, M. kansasii	M. kansasii
N2020740	M. intracellulare	M. intracellulare
N2020741	M. intracellulare	M. intracellulare
N2020742	M. intracellulare	M. intracellulare
N2020743	M. intracellulare	M. intracellulare
N2020744	M. abscessus, M. intracellulare	M. abscessus
N2020745	M. tuberculosis complex, M. intracellulare	M. tuberculosis complex
N2020746	M. abscessus	M. abscessus
N2020747	M. tuberculosis complex	M. tuberculosis complex
N2020748	M. intracellulare	M. intracellulare
N2020749	M. intracellulare	M. intracellulare
N2020750	M. intracellulare	M. intracellulare
N2020751	M. intracellulare	M. intracellulare
N2020752	M. intracellulare	M. intracellulare
N2020753	M. intracellulare	M. intracellulare
N2020754	M. intracellulare	M. intracellulare
N2020755	M. avium, M. intracellulare	M. intracellulare
N2020756	M. intracellulare	M. marseillense
N2020757	M. intracellulare	M. intracellulare
N2020759	M. massiliense	M. massiliense
N2020760	M. intracellulare	M. intracellulare
N2020761	M. abscessus	M. abscessus
N2020762	M. intracellulare	M. intracellulare
N2020763	M. avium, M. intracellulare	M. avium
N2020764	M. intracellulare	M. intracellulare
N2020765	M. intracellulare	M. intracellulare
N2020766	M. avium	M. avium
N2020767	M. intracellulare	M. intracellulare
N2020769	M. intracellulare	M. intracellulare
N2020771	M. intracellulare	M. intracellulare
N2020773	M. abscessus	M. abscessus
N2020774	M. intracellulare	M. intracellulare
N2020775	M. intracellulare	M. marseillense
N2020776	M. abscessus	M. abscessus
N2020777	M. intracellulare	M. intracellulare
N2020778	M. abscessus	M. abscessus
N2020779	M. gordonae, M. malmoense, M. scrofulaceum	M. gordonae
N2020780	M. abscessus	M. abscessus
N2020781	M. abscessus	M. abscessus
N2020782	M. intracellulare	M. intracellulare
N2020783	M. intracellulare	M. intracellulare
N2020784	M. kansasii	M. kansasii
N2020785	M. intracellulare	M. intracellulare
N2020786	M. intracellulare	M. intracellulare
N2020787	M. intracellulare	M. intracellulare
N2020788	M. intracellulare	M. intracellulare
N2020789	M. avium, M. massiliense	M. massiliense
N2020790	M. intracellulare	M. intracellulare
N2020791	M. intracellulare	M. intracellulare
N2020792	M. intracellulare	M. intracellulare
NTM2021001	M. abscessus	M. abscessus
NTM2021002	M. intracellulare	M. intracellulare
NTM2021003	M. intracellulare	M. intracellulare
NTM2021004	M. avium	M. avium
NTM2021005	M. intracellulare	M. intracellulare
NTM2021007	M. abscessus	M. abscessus
NTM2021009	M. intracellulare	M. intracellulare
NTM2021013	M. gordonae, M. malmoense, M. scrofulaceum	M. gordonae
NTM2021014	M. tuberculosis complex, M. malmoense	M. tuberculosis complex
NTM2021016	M. intracellulare	M. marseillense
NTM2021018	M. abscessus, M. intracellulare	M. abscessus
NTM2021019	M. abscessus, M. intracellulare	M. intracellulare
NTM2021020	M. abscessus, M. intracellulare, M. malmoense	M. abscessus
NTM2021022	M. intracellulare	M. intracellulare
NTM2021023	M. intracellulare	M. intracellulare
NTM2021025	M. intracellulare, M. abscessus	M. intracellulare
NTM2021026	M. intracellulare	M. intracellulare
NTM2021027	M. abscessus	M. abscessus
NTM2021028	M. abscessus, M. malmoense	M. abscessus
NTM2021029	M. intracellulare, M. abscessus	M. intracellulare
NTM2021030	M. intracellulare, M. mucogenicum	M. intracellulare
NTM2021031	M. intracellulare	M. intracellulare
NTM2021032	M. intracellulare	M. intracellulare
NTM2021033	M. intracellulare	M. marseillense
NTM2021034	M. intracellulare	M. intracellulare
NTM2021035	M. intracellulare	M. intracellulare
NTM2021036	M. intracellulare	M. intracellulare
NTM2021037	M. intracellulare	M. intracellulare
NTM2021038	M. intracellulare	M. intracellulare
NTM2021039	M. intracellulare	M. intracellulare
NTM2021040	M. intracellulare	M. intracellulare
NTM2021041	M. intracellulare	M. intracellulare
NTM2021042	M. intracellulare	M. intracellulare
NTM2021044	M. intracellulare	M. intracellulare
NTM2021049	M. intracellulare	M. intracellulare
NTM2021050	M. intracellulare	M. intracellulare
NTM2021051	M. intracellulare	M. intracellulare
NTM2021052	M. intracellulare	M. intracellulare
NTM2021053	M. intracellulare	M. intracellulare
NTM2021055	M. intracellulare	M. intracellulare
NTM2021056	M. intracellulare	M. intracellulare
NTM2021058	M. intracellulare	M. intracellulare
NTM2021059	M. intracellulare	M. intracellulare
NTM2021060	M. intracellulare	M. intracellulare
NTM2021061	M. intracellulare	M. intracellulare
NTM2021074	M. massiliense	M. massiliense
NTM2021075	M. intracellulare	M. intracellulare
NTM2021076	M. abscessus	M. abscessus
NTM2021080	M. intracellulare	M. intracellulare
NTM2021081	M. abscessus	M. abscessus
NTM2021082	M. intracellulare	M. marseillense
NTM2021088	M. abscessus	M. abscessus
NTM2021090	M. intracellulare	M. colombiense
NTM2021091	M. abscessus	M. abscessus
NTM2021092	M. intracellulare	M. marseillense
NTM2021093	M. tuberculosis complex, M. intracellulare	M. intracellulare
NTM2021094	M. abscessus, M. massiliense	M. abscessus
NTM2021095	M. abscessus, M. intracellulare	M. intracellulare
NTM2021096	M. intracellulare	M. intracellulare
NTM2021097	M. intracellulare	M. intracellulare
NTM2021098	M. intracellulare	M. intracellulare
NTM2021099	M. intracellulare	M. intracellulare
NTM2021101	M. abscessus	M. abscessus
NTM2021102	M. intracellulare	M. intracellulare
NTM2021103	M. tuberculosis complex	M. avium
NTM2021105	M. tuberculosis complex, M. abscessus, M. avium	M. abscessus
NTM2021107	M. intracellulare	M. intracellulare
NTM2021108	M. abscessus	M. marseillense
NTM2021109	M. abscessus	M. abscessus
NTM2021110	M. intracellulare	M. intracellulare
NTM2021113	M. intracellulare	M. intracellulare
NTM2021114	M. avium, M. intracellulare	M. intracellulare
NTM2021117	M. intracellulare	M. intracellulare
NTM2021120	M. intracellulare	M. intracellulare
NTM2021122	M. intracellulare	M. intracellulare
NTM2021123	M. tuberculosis complex, M. intracellulare	M. intracellulare
NTM2021124	M. avium, M. intracellulare	M. intracellulare
NTM2021125	M. intracellulare	M. intracellulare
NTM2021126	M. avium	M. avium
NTM2021127	M. tuberculosis complex, M. intracellulare	M. intracellulare
NTM2021129	M. intracellulare	M. intracellulare
NTM2021130	M. abscessus, M. intracellulare	M. intracellulare
NTM2021131	M. intracellulare	M. intracellulare
NTM2021143	M. tuberculosis complex	M. tuberculosis complex
NTM2021145	M. kansasii, M. mucogenicum	M. kansasii
NTM2021147	M. intracellulare	M. intracellulare
NTM2021148	M. intracellulare	M. intracellulare
NTM2021149	M. intracellulare	M. marseillense
NTM2021151	M. tuberculosis complex	M. tuberculosis complex
NTM2021152	M. intracellulare	M. intracellulare
NTM2021153	M. intracellulare	M. intracellulare
NTM2021154	M. kansasii	M. kansasii
NTM2021157	M. intracellulare	M. intracellulare
NTM2021158	M. intracellulare	M. intracellulare
NTM2021159	M. intracellulare	M. intracellulare
NTM2021160	M. intracellulare	M. intracellulare
NTM2021161	M. kansasii	M. kansasii
NTM2021162	M. tuberculosis complex, M. intracellulare, M. kansasii	M. kansasii
NTM2021163	M. intracellulare	M. intracellulare
NTM2021165	M. kansasii, M. malmoense	M. kansasii
NTM2021166	M. abscessus, M. tuberculosis complex, M. avium, M. malmoense	M. abscessus
NTM2021167	M. tuberculosis complex, M. abscessus, M. malmoense	M. abscessus
NTM2021169	M. abscessus	M. abscessus
NTM2021172	M. intracellulare, M. malmoense	M. intracellulare
NTM2021173	M. intracellulare	M. intracellulare
NTM2021174	M. avium, M. intracellulare	M. intracellulare
NTM2021175	M. intracellulare, M. abscessus	M. intracellulare
NTM2021176	M. intracellulare, M. tuberculosis complex, M. abscessus	M. intracellulare
NTM2021177	M. kansasii, M. abscessus, M. malmoense	M. kansasii
NTM2021179	M. intracellulare	M. intracellulare
NTM2021181	M. intracellulare	M. intracellulare
NTM2021182	M. intracellulare	M. intracellulare
NTM2021183	M. intracellulare	M. intracellulare
NTM2021185	M. intracellulare	M. marseillense
NTM2021186	M. tuberculosis complex	M. tuberculosis complex
NTM2021188	M. abscessus	M. abscessus
NTM2021189	M. tuberculosis complex, M. abscessus, M. malmoense	M. abscessus
NTM2021191	M. tuberculosis complex, M. malmoense	M. tuberculosis complex
NTM2021193	M. intracellulare	M. intracellulare
NTM2021194	M. intracellulare	M. intracellulare
NTM2021195	M. kansasii	M. kansasii
NTM2021196	M. intracellulare, M. abscessus	M. intracellulare
NTM2021197	M. avium	M. intracellulare
NTM2021198	M. avium	M. avium
NTM2021199	M. avium	M. avium
NTM2021200	M. intracellulare	M. intracellulare
NTM2021201	M. avium, M. intracellulare	M. avium
NTM2021202	M. intracellulare	M. intracellulare
NTM2021203	M. intracellulare	M. intracellulare
NTM2021204	M. intracellulare	M. intracellulare
NTM2021211	M. intracellulare	M. intracellulare
NTM2021218	M. intracellulare	M. intracellulare
NTM2021219	M. intracellulare	M. intracellulare
NTM2021221	M. intracellulare	M. intracellulare
NTM2021222	M. intracellulare	M. intracellulare
NTM2021223	M. intracellulare	M. intracellulare
NTM2021224	M. intracellulare	M. intracellulare
NTM2021225	M. intracellulare	M. marseillense
NTM2021226	M. intracellulare	M. intracellulare
NTM2021227	M. intracellulare	M. intracellulare
NTM2021228	M. gordonae	M. gordonae
NTM2021229	M. intracellulare	M. intracellulare
NTM2021230	M. intracellulare	M. marseillense
NTM2021231	M. intracellulare	M. intracellulare
NTM2021233	M. intracellulare, M. mucogenicum	M. intracellulare
NTM2021234	M. intracellulare	M. intracellulare
NTM2021235	M. intracellulare	M. intracellulare
NTM2021236	M. intracellulare	M. intracellulare
NTM2021237	M. intracellulare	M. intracellulare
NTM2021238	M. intracellulare, M. mucogenicum	M. intracellulare
NTM2021239	M. fortuitum	M. fortuitum
NTM2021240	M. abscessus	M. abscessus
NTM2021241	M. tuberculosis complex, M. intracellulare	M. intracellulare
NTM2021242	M. intracellulare, M. mucogenicum	M. intracellulare
NTM2021243	M. intracellulare	M. marseillense
NTM2021245	M. intracellulare	M. intracellulare
NTM2021246	M. intracellulare	M. intracellulare
NTM2021247	M. intracellulare, M. mucogenicum	M. intracellulare
NTM2021248	M. abscessus	M. abscessus
NTM2021249	M. intracellulare	M. intracellulare
NTM2021250	M. intracellulare	M. intracellulare
NTM2021251	M. intracellulare	M. intracellulare
NTM2021252	M. intracellulare	M. intracellulare
NTM2021253	M. intracellulare	M. intracellulare
NTM2021254	M. abscessus	M. abscessus
NTM2021255	M. intracellulare	M. intracellulare
NTM2021260	M. massiliense	M. massiliense
NTM2021261	M. kansasii	M. kansasii
NTM2021262	M. intracellulare	M. intracellulare
NTM2021263	M. intracellulare	M. intracellulare
NTM2021264	M. intracellulare	M. intracellulare
NTM2021265	M. abscessus, M. avium	M. avium
NTM2021266	M. intracellulare	M. intracellulare
NTM2021267	M. intracellulare	M. intracellulare
NTM2021268	M. intracellulare	M. intracellulare
NTM2021270	M. intracellulare	M. intracellulare
NTM2021271	M. abscessus, M. intracellulare, M. kansasii	M. intracellulare
NTM2021274	M. abscessus, M. intracellulare	M. intracellulare
NTM2021275	M. intracellulare	M. intracellulare
NTM2021276	M. intracellulare	M. intracellulare
NTM2021277	M. intracellulare	M. intracellulare
NTM2021278	M. kansasii	M. kansasii
NTM2021279	M. kansasii	M. kansasii
NTM2021280	M. intracellulare	M. intracellulare
NTM2021281	M. intracellulare, M. avium	M. avium
NTM2021282	M. intracellulare	M. intracellulare
NTM2021284	M. intracellulare	M. intracellulare
NTM2021285	M. intracellulare, M. abscessus	M. intracellulare
NTM2021286	M. intracellulare	M. intracellulare
NTM2021287	M. intracellulare	M. intracellulare
NTM2021288	M. abscessus	M. abscessus
NTM2021289	M. intracellulare	M. intracellulare
NTM2021290	M. intracellulare	M. marseillense
NTM2021292	M. intracellulare	M. intracellulare
NTM2021293	M. intracellulare, M. abscessus	M. intracellulare
NTM2021295	M. abscessus	M. abscessus
NTM2021296	M. intracellulare, M. avium	M. avium
NTM2021297	M. intracellulare	M. intracellulare
NTM2021298	M. intracellulare	M. intracellulare
NTM2021299	M. intracellulare	M. intracellulare
NTM2021300	M. intracellulare	M. intracellulare
NTM2021301	M. intracellulare	M. intracellulare
NTM2021303	M. intracellulare	M. intracellulare
NTM2021305	M. kansasii	M. kansasii
NTM2021306	M. avium	M. avium
NTM2021307	M. intracellulare	M. intracellulare
NTM2021308	M. avium	M. avium
NTM2021313	M. intracellulare	M. intracellulare
NTM2021314	M. intracellulare	M. intracellulare
NTM2021315	M. gordonae	M. gordonae
NTM2021316	M. intracellulare	M. intracellulare
NTM2021317	M. intracellulare, M. mucogenicum	M. intracellulare
NTM2021318	M. intracellulare	M. intracellulare
NTM2021319	M. intracellulare	M. intracellulare
NTM2021320	M. intracellulare	M. intracellulare
NTM2021323	M. abscessus	M. abscessus
NTM2021324	M. abscessus	M. abscessus
NTM2021326	M. intracellulare	M. colombiense
NTM2021327	M. abscessus	M. abscessus
NTM2021328	M. intracellulare	M. marseillense
NTM2021332	M. intracellulare	M. intracellulare
NTM2021333	M. intracellulare	M. intracellulare
NTM2021335	M. septicum	M. scrofulaceum
NTM2021337	M. intracellulare	M. intracellulare
NTM2021338	M. intracellulare	M. intracellulare
NTM2021340	M. intracellulare	M. intracellulare
NTM2021341	M. intracellulare	M. intracellulare
NTM2021343	M. intracellulare	M. intracellulare
NTM2021344	M. intracellulare	M. intracellulare
NTM2021345	M. intracellulare	M. intracellulare
NTM2021347	M. intracellulare	M. marseillense
NTM2021348	M. intracellulare	M. marseillense
NTM2021349	M. intracellulare	M. intracellulare
NTM2021350	M. tuberculosis complex, M. malmoense	M. tuberculosis complex
NTM2021351	M. intracellulare	M. intracellulare
NTM2021352	M. gordonae	M. gordonae
NTM2021353	M. intracellulare	M. intracellulare
NTM2021356	M. intracellulare	M. intracellulare
NTM2021363	M. intracellulare	M. intracellulare
NTM2021364	M. intracellulare	M. intracellulare
NTM2021370	M. intracellulare	M. intracellulare
NTM2021374	M. intracellulare	M. intracellulare
NTM2021375	M. intracellulare	M. intracellulare
NTM2021376	M. tuberculosis complex	M. tuberculosis complex
NTM2021378	M. intracellulare	M. intracellulare
NTM2021380	M. kansasii	M. kansasii
NTM2021381	M. tuberculosis complex, M. intracellulare	M. intracellulare
NTM2021382	M. intracellulare	M. intracellulare
NTM2021383	M. intracellulare	M. intracellulare
NTM2021384	M. scrofulaceum	M. parascrofulaceum
NTM2021385	M. gordonae	M. gordonae
NTM2021386	M. intracellulare	M. intracellulare
NTM2021387	M. intracellulare	M. intracellulare
NTM2021388	M. tuberculosis complex, M. massiliense	M. massiliense
NTM2021389	M. tuberculosis complex, M. abscessus	M. abscessus
NTM2021390	M. tuberculosis complex, M. intracellulare	M. intracellulare
NTM2021391	M. tuberculosis complex	M. avium
NTM2021392	M. malmoense	M. interjectum
NTM2021393	M. kansasii	M. kansasii
NTM2021394	M. tuberculosis complex, M. malmoense	M. tuberculosis complex
NTM2021397	M. tuberculosis complex, M. malmoense	M. tuberculosis complex
NTM2021400	M. intracellulare, M. kansasii	M. kansasii
NTM2021403	M. tuberculosis complex	M. tuberculosis complex
NTM2021404	M. kansasii	M. kansasii
NTM2021406	M. tuberculosis complex, M. malmoense	M. tuberculosis complex
NTM2021411	M. tuberculosis complex, M. malmoense	M. tuberculosis complex
NTM2021417	M. tuberculosis complex, M. gordonae	M. tuberculosis complex
NTM2021418	M. kansasii	M. kansasii
NTM2021419	M. kansasii	M. kansasii
NTM2021420	M. kansasii	M. kansasii
NTM2021421	M. kansasii	M. kansasii
NTM2021423	M. abscessus	M. abscessus
NTM2021427	M. gordonae, M. malmoense, M. scrofulaceum	M. gordonae
NTM2021430	M. intracellulare	M. marseillense
NTM2021439	M. kansasii	M. kansasii
NTM2021440	M. intracellulare	M. intracellulare
NTM2021441	M. tuberculosis complex, M. malmoense, M. kansasii	M. tuberculosis complex
NTM2021442	M. gordonae, M. malmoense, M. scrofulaceum	M. gordonae
NTM2021446	M. tuberculosis complex, M. kansasii	M. kansasii
NTM2021448	M. intracellulare	M. marseillense
NTM2021451	M. abscessus, M. kansasii	M. abscessus
NTM2021456	M. gordonae, M. malmoense, M. scrofulaceum	M. gordonae
NTM2021457	M. intracellulare	M. intracellulare
NTM2021460	M. intracellulare	M. marseillense
NTM2021462	M. intracellulare	M. intracellulare
NTM2021465	M. gordonae, M. malmoense	M. gordonae
NTM2021467	M. intracellulare	M. intracellulare
NTM2021468	M. intracellulare	M. intracellulare
NTM2021471	M. intracellulare, M. abscessus, M. kansasii	M. intracellulare
NTM2021472	M. intracellulare, M. gordonae	M. intracellulare
NTM2021473	M. intracellulare	M. intracellulare
NTM2021475	M. intracellulare	M. intracellulare
NTM2021477	M. intracellulare	M. marseillense
NTM2021480	M. tuberculosis complex, M. malmoense	M. tuberculosis complex
NTM2021482	M. intracellulare, M. abscessus, M. kansasii	M. intracellulare
NTM2021483	M. intracellulare	M. intracellulare
NTM2021484	M. intracellulare	M. intracellulare
NTM2021488	M. abscessus	M. abscessus
NTM2021489	M. intracellulare, M. kansasii	M. intracellulare
NTM2021491	M. avium	M. interjectum
NTM2021648	M. fortuitum	M. fortuitum
NTM2021948	M. fortuitum	M. fortuitum
2019589	M. xenopi	M. xenopi
20182092	M. fortuitum	M. fortuitum
